# Supplementary material for: The Latent Structure of Interpersonal Problems: Validity of Dimensional, Categorical, and Hybrid Models
Source: J Abnorm Psychol. 2019 Sep 26;128(8):823–39. doi: 10.1037/abn0000460 (PMC6816327; doi:10.1037/abn0000460)
Supplement: Supplementary file 1 [file ABN-2018-0746_Suppl.zip]

Archive with 2 entries (2 files):
- latent structure of IP _min_rev_ online supplement a.pdf
- latent structure of IP _min_rev_ online supplement b.pdf
